# Supplementary material for: Only zinc (Zn) among micronutrients is an important predictor of grassland production
Source: Front Plant Sci. 2022 Jul 22;13:962513. doi: 10.3389/fpls.2022.962513 (PMC9355639; doi:10.3389/fpls.2022.962513)
Supplement: Supplementary file 1 [file Data_Sheet_1.ZIP]

Archive with 6 entries (5 files):
- Rcode and data/
- Rcode and data/1_main_Rcode.R
- Rcode and data/2_Reproduce the original author results.R
- Rcode and data/3_latent variable.R
- Rcode and data/Biomass_micronut_data.xlsx
- Rcode and data/lavaan.modavg.R
