# Supplementary material for: Only zinc (Zn) among micronutrients is an important predictor of grassland production
Source: Front Plant Sci. 2022 Jul 22;13:962513. doi: 10.3389/fpls.2022.962513 (PMC9355639; doi:10.3389/fpls.2022.962513)
Supplement: Supplementary file 1 [file Data_Sheet_1.ZIP › Rcode and data/1_main_Rcode.R]

#All the code for “Only Zn among micronutrients is an important predictor of grassland #production”
##############################
library(MASS)
library(lavaan)
library(AICcmodavg)   
##setwd(choose.dir())
##getwd()
#setwd("C:/LCC/写作-lcc/comments/EL/给徐老师的文件/刘聪聪修改最终版")
library(openxlsx)
db=read.xlsx("Biomass_micronut_data.xlsx",1,rowNames = T)

# Checking the distribution of data and transformation
#install.packages("psych")
library(plyr)
library(psych)
multi.hist(db[2:31])
db1=db[c(3:8,12:27)]
db2=db[c(9:11,28:31)]
db1=log(db1)
db_ts= as.data.frame(scale(cbind(db1,db2)))


###############

Model.origin=lm(Biomass~Zn+Fe+Ndep+MAPgs+CEC+OM+CN,data=db_ts)
summary(Model.origin)

########################
#Fig.1a

# R code for Fig.1a was very clear in Radujković et al. (2021)’s  SI, we do not provide it in here, because it is not right!


###########
#Fig.1b and Fig.1c


model1 <- '
CN~OM+CEC
Ndep~MAPgs
Zn~OM+CEC+Ndep
Fe~OM+CEC+Ndep
Biomass~ Zn+Fe+Ndep+MAPgs+CEC+OM+CN
Fe~~Zn
'

mod.1.fit <- sem(model1, data=db_ts)
summary(mod.1.fit, rsq= T, standardized=T)

#


model1_1 <- '
CN~OM+CEC
Ndep~MAPgs
Zn~OM+CEC+Ndep
Fe~OM+CEC+Ndep
Biomass~ Zn+0*Fe+Ndep+MAPgs+CEC+0*OM+CN
Fe~~Zn
'

mod.1_1.fit <- sem(model1_1, data=db_ts)
summary(mod.1_1.fit, rsq= T, standardized=T)


source("lavaan.modavg.R")

aictab.lavaan(list(mod.1.fit,mod.1_1.fit), 
              c("mod.1.fit", "mod.1_1.fit"))


####################
#From Fig.1b to Fig.1d


model1 <- '
CN~OM+CEC
Ndep~MAPgs
Zn~OM+CEC+Ndep
Fe~OM+CEC+Ndep
Biomass~ Zn+Fe+Ndep+MAPgs+CEC+OM+CN
Fe~~Zn
'

mod.1.fit <- sem(model1, data=db_ts)
summary(mod.1.fit, rsq= T, standardized=T)

##########

model2 <- '
CN~OM+CEC
Ndep~MAPgs
Zn~OM+CEC+Ndep
Biomass~ Zn+Ndep+MAPgs+CEC+OM+CN

'

mod.2.fit <- sem(model2, data=db_ts)
summary(mod.2.fit, rsq= T, standardized=T)

######

model3 <- '
CN~CEC
Ndep~MAPgs
Zn~CEC+Ndep
Biomass~ Zn+Ndep+MAPgs+CEC+CN

'
mod.3.fit <- sem(model3, data=db_ts)
summary(mod.3.fit , rsq= T, standardized=T)

###

model4 <- '
CN~CEC
Ndep~MAPgs
Zn~CEC
Biomass~ Zn+Ndep+MAPgs+CEC+CN

'
mod.4.fit <- sem(model4, data=db_ts)
summary(mod.4.fit , rsq= T, standardized=T)

####

model5 <- '

Ndep~MAPgs
Zn~CEC
Biomass~ Zn+Ndep+MAPgs+CEC+CN

'
mod.5.fit <- sem(model5, data=db_ts)
summary(mod.5.fit , rsq= T, standardized=T)


summary(lm(Biomass~ Zn+Ndep+MAPgs+CEC+CN, data=db_ts))


############
#############Table 1#################################

summary(lm(Biomass ~MAPgs + Ndep + C + N + CN + Na + Zn + OM,data=db_ts)) ##model 6


summary(lm(Biomass ~ MAPgs + Ndep + CN + Zn + CEC + pH,data=db_ts)) #model 7

summary(lm(Biomass ~ MAPgs + Ndep + CN + Zn + CEC,data=db_ts)) ###model 8

summary(lm(Biomass ~ MAPgs + Ndep + C + N + CN + P + Na + Zn + OM,data=db_ts)) ###model 9


summary(lm(Biomass ~ MAPgs + Ndep + CN + Zn + OM + CEC,data=db_ts))##model 10


##########


summary(lm(Biomass ~MAPgs + Ndep + C + N + CN + Na + Zn + OM,data=db_ts))

#######################M1################

model6 <- '

Ndep~MAPgs

Biomass~Na+Zn+CN+C+N+OM+Ndep+MAPgs

Na~Ndep

'
mod.6.fit <- sem(model6, data=db_ts)

summary(mod.6.fit , rsq= T, standardized=T)


############

summary(lm(Biomass ~ MAPgs + Ndep + CN + Zn + CEC + pH,data=db_ts))


model7 <- '

Ndep~MAPgs

Biomass~MAPgs + Ndep + CN + Zn + CEC + pH

Zn~CEC

'
mod.7.fit <- sem(model7, data=db_ts)
summary(mod.7.fit , rsq= T, standardized=T)

##  model 7 would be optimized into model 5, the model shown in Fig.1d

## model 8 was the model 5, the model shown in Fig.1d

##  model 9 would be optimized into model6

### model 10 would be optimized into model 5, the model shown in Fig.1d
