# Supplementary material for: Only zinc (Zn) among micronutrients is an important predictor of grassland production
Source: Front Plant Sci. 2022 Jul 22;13:962513. doi: 10.3389/fpls.2022.962513 (PMC9355639; doi:10.3389/fpls.2022.962513)
Supplement: Supplementary file 1 [file Data_Sheet_1.ZIP › Rcode and data/2_Reproduce the original author results.R]

library(MASS)
library(lavaan)
library(AICcmodavg)   
##setwd(choose.dir())
##getwd()
setwd("C:/LCC/写作-lcc/comments/EL/给徐老师的文件/刘聪聪修改最终版")
library(openxlsx)
db=read.xlsx("Biomass_micronut_data.xlsx",1,rowNames = T)

# Checking the distribution of data and transformation
#install.packages("psych")
library(plyr)
library(psych)
multi.hist(db[2:31])
db1=db[c(3:8,12:27)]
db2=db[c(9:11,28:31)]
db1=log(db1)
db_ts= as.data.frame(scale(cbind(db1,db2)))


############
#Initial SEM with all theoretical paths
model1 <- '
Biomass~ MAPgs+Ndep+OM+CEC+pH
Ndep~MAPgs
OM~MAPgs
CEC~OM+MAPgs
pH~~CEC
'
fit1 <- sem(model1, data=db_ts)
summary(fit1,standardized=T,rsq=T)
semPaths(fit1,whatLabels = "std", layout="spring", edge.label.cex = 1.1,sizeMan = 11, intercepts=FALSE,nCharNodes=0)
inspect(fit1, 'r2')

#Excluding the variables with no significant (direct or indirect) effect on biomass and other non-significant paths
model1 <- '
Biomass~ MAPgs+Ndep+OM+CEC
Ndep~MAPgs
CEC~OM
'
fit1 <- sem(model1, data=db_ts,std.lv = TRUE)
summary(fit1,standardized=T,rsq=T)
semPaths(fit1,whatLabels = "std", layout="spring", edge.label.cex = 1.1,sizeMan = 11, intercepts=FALSE,nCharNodes=0)
inspect(fit1, 'r2')

#based on above results
db_ts$pcp= 0.25*db_ts$OM + 0.29*db_ts$CEC

#Replacing the soil variables with the composite (pcp) variable
model1 <- '
Biomass~ MAPgs+Ndep+pcp
Ndep~MAPgs
'
fit1 <- sem(model1, data=db_ts,std.lv = TRUE)
summary(fit1,standardized=T,rsq=T)
semPaths(fit1,whatLabels = "std", layout="spring", edge.label.cex = 1.1,sizeMan = 11, intercepts=FALSE,nCharNodes=0)
inspect(fit1, 'r2')

##### SEM2 - adding N (C:N) and P #####
# Adding the first variable (CN) to the core model to check if it contributes significantly

model2 <- '
Biomass~ MAPgs+Ndep+ pcp + CN 
Ndep~MAPgs
CN~Ndep+pcp+MAPgs
'
fit2 <- sem(model2, data=db_ts,std.lv = TRUE)
summary(fit2,standardized=T,rsq=T)
inspect(fit2, 'r2')


# Adding N to the core model to check if it contributes significantly

model2 <- '
Biomass~ MAPgs+Ndep+ pcp +N
Ndep~MAPgs
N~Ndep+pcp+MAPgs
'
fit2 <- sem(model2, data=db_ts,std.lv = TRUE)
summary(fit2,standardized=T,rsq=T)

# Adding P to the core model to check if it contributes significantly

model2 <- '
Biomass~ MAPgs+Ndep+ pcp + P
Ndep~MAPgs
P~Ndep+pcp+MAPgs
'
fit2 <- sem(model2, data=db_ts,std.lv = TRUE)
summary(fit2,standardized=T,rsq=T)

# The model with macronutrient variable with a significant effect = SEM2

model2 <- '
Biomass~ MAPgs+Ndep+ pcp + CN
Ndep~MAPgs
CN~pcp
'
fit2 <- sem(model2, data=db_ts,std.lv = TRUE)
summary(fit2,standardized=T,fit.measures = TRUE, rsq=T)
semPaths(fit2,whatLabels = "std", layout="spring", edge.label.cex = 1.1,sizeMan = 11, intercepts=FALSE,nCharNodes=0)
inspect(fit2, 'r2')


#added CN,N,P into SEM, the results are similar wiht Radujković et al. (2021)
model2_xm <- '
Biomass~ MAPgs+Ndep+pcp+CN+N+P
Ndep~MAPgs
CN~Ndep+pcp+MAPgs
N~Ndep+pcp+MAPgs
P~Ndep+pcp+MAPgs
CN~~N
CN~~P
N~~P
'
fit2_xm <- sem(model2_xm, data=db_ts)
summary(fit2_xm,standardized=T,rsq=T)
semPaths(fit2_xm,whatLabels = "std", layout="spring", edge.label.cex = 1.1,sizeMan = 11, intercepts=FALSE,nCharNodes=0)
inspect(fit2_xm, 'r2')


##### SEM3 - adding other nutrients to SEM2 #####

#Each nutrient is sequentially added as for the macronutrient model and only two had a significant effect (Zn and Fe)

model3 <- '
Biomass ~ MAPgs+Ndep+pcp+CN+Zn
Ndep~MAPgs
CN~pcp
Zn~Ndep+pcp+MAPgs
'
fit3 <- sem(model3, data=db_ts,std.lv = TRUE)
summary(fit3,standardized=T,rsq=T)

model3 <- '
Biomass ~ MAPgs+Ndep+pcp+CN+Fe
CN~pcp
Fe~Ndep+pcp+MAPgs
'
fit3 <- sem(model3, data=db_ts,std.lv = TRUE)
summary(fit3,standardized=T,rsq=T)

#Creating a composite variable from Zn and Fe

model3 <- '
Biomass ~ MAPgs+Ndep+pcp+CN+Zn+Fe
Ndep~MAPgs
CN~pcp
Zn~Ndep+pcp
Fe~pcp
'
fit3 <- sem(model3, data=db_ts,std.lv = TRUE)
summary(fit3,standardized=T,rsq=T)

db_ts$mic= db_ts$Zn*0.31 + db_ts$Fe*0.05

#Replacing Zn and Fe with the composite micronutrient variable = SEM3 (final model)

model3 <- '
Biomass~ MAPgs+Ndep+pcp+CN+mic
Ndep~MAPgs
CN~pcp
mic~pcp +Ndep
'
fit3 <- sem(model3, data=db_ts,std.lv = TRUE)
summary(fit3,standardized=T,rsq=T)
semPaths(fit3,whatLabels = "std", layout="spring", edge.label.cex = 1.1,sizeMan = 11, intercepts=FALSE,nCharNodes=0)
inspect(fit3, 'r2')
