# Supplementary material for: Only zinc (Zn) among micronutrients is an important predictor of grassland production
Source: Front Plant Sci. 2022 Jul 22;13:962513. doi: 10.3389/fpls.2022.962513 (PMC9355639; doi:10.3389/fpls.2022.962513)
Supplement: Supplementary file 1 [file Data_Sheet_1.ZIP › Rcode and data/3_latent variable.R]

library(MASS)
library(lavaan)
library(AICcmodavg) 
library(tidyverse)
##setwd(choose.dir())
##getwd()
setwd("C:/LCC/写作-lcc/comments/EL/给徐老师的文件/刘聪聪修改最终版")
library(openxlsx)
db=read.xlsx("Biomass_micronut_data.xlsx",1,rowNames = T)

# Checking the distribution of data and transformation
#install.packages("psych")
library(plyr)
library(psych)
multi.hist(db[2:31])
db1=db[c(3:8,12:27)]
db2=db[c(9:11,28:31)]
db1=log(db1)
db_ts= as.data.frame(scale(cbind(db1,db2)))


lm(Biomass~MAPgs+Ndep+OM+CEC+pH,data=db_ts)%>%summary #OM,CEC
db_ts$pcp_xm<-0.25*db_ts$OM+0.303*db_ts$CEC

lm(Biomass~MAPgs+Ndep+pcp_xm+CN+N+P,data=db_ts)%>%summary#CN

lm(Biomass~MAPgs+Ndep+pcp_xm+CN+K+Ca+Mg+S+Na+Zn+Mn+Fe+Cu+B,data=db_ts)%>%summary()#Zn

#sem
model_xm<-'
Biomass~ MAPgs+Ndep+pcp_xm+CN+Zn
Ndep~MAPgs
CN~pcp_xm
Zn~pcp_xm+Ndep
'

fit_xm <- sem(model_xm, data=db_ts)
summary(fit_xm,standardized=T,rsq=T)
semPaths(fit_xm,whatLabels = "std", layout="spring", edge.label.cex = 1.1,sizeMan = 11, intercepts=FALSE,nCharNodes=0)
inspect(fit_xm, 'r2')

#------------latent variable---SEM
#(1)CFA
model_confirmatory<-'
pcp_xm1=~OM+CEC
micro=~Fe+Zn
macro=~CN
CEC ~~  Zn
'
fit_cfa<-cfa(model_confirmatory,data=db_ts)
summary(fit_cfa)
#modindices(fit_cfa)

#CFA into SEM
model_xm1<-'
pcp_xm1=~OM+CEC
micro=~Fe+Zn
macro=~CN
CEC ~~  Zn
CEC ~~  Fe
Biomass~ MAPgs + Ndep + pcp_xm1 + micro + macro
Ndep~MAPgs
macro~pcp_xm1+MAPgs + Ndep
micro~pcp_xm1+MAPgs + Ndep
micro~~macro
'
fit_xm1 <- sem(model_xm1, data=db_ts)
summary(fit_xm1,standardized=T,rsq=T)
#modindices(fit_xm1)
semPaths(fit_xm1,whatLabels = "std", layout="spring", edge.label.cex = 1.1,sizeMan = 11, intercepts=FALSE,nCharNodes=0,residuals=F)
inspect(fit_xm1, 'r2')
