# Supplementary material for: Only zinc (Zn) among micronutrients is an important predictor of grassland production
Source: Front Plant Sci. 2022 Jul 22;13:962513. doi: 10.3389/fpls.2022.962513 (PMC9355639; doi:10.3389/fpls.2022.962513)
Supplement: Supplementary file 1 [file Data_Sheet_1.ZIP › Rcode and data/Biomass_micronut_data.xlsx]

## Sheet: Biomass_micronut_data
site_code	longitude	latitude	Biomass	MAP'	MAP	MAPgs	Aridity	Ndep	MAT	MATgs	PET	C	N	CN	P	K	Ca	Mg	S	Na	Zn	Mn	Fe	Cu	B	OM	CEC	pH	sand	silt	clay	graz_score	man_score	man_int	pristine	N_fert	NP_fert	Wstation_MAP
amcamp.us	-123.01	48.47	441	629	629	629	7503	1.5	11.2	11.2	741	7.30723	0.4841	15.0934	64.8	133	1184	209	32	39	2.1	18	183	1.4	0.38	4.6	8.9	5.6	76	16	8	0	0	0	yes	NA	NA	NA
arch.us	-81.1833	27.15	275.3	1249	1249	1249	7467	4.8	22.8	22.8	1611	2.757	0.118	23.3644	18.2	48	333	74	13	25	3.3	4	207	0.5	0.32	4.1	8.8	4.2	NA	NA	NA	0	1	1	no	NA	NA	1304.45
azi.cn	101.87	33.67	369.2	492	492	386	7840	5.3	1.8	9	852	6.19134	0.5426	11.4108	69	296	2537	249	50	22	13.3	48	305	3.5	1.46	4.4	12.6	5.8	38	56	7	2	0	2	no	pos	pos	NA
badlau.de	11.88	51.39	578	475	475	324	6626	14.8	9.6	14.5	747	2.23334	0.1144	19.5176	45.4	203	2529	184	21	21	67.3	176	463	2.2	1.68	4.3	15.3	7.1	NA	NA	NA	0	1	1	no	NA	NA	523.909
bari.ar	-71.1532	-41.0064	257.4	601	601	314	8769	0.4	8.8	10.6	975	2.21	0.1433	15.4186	53.5	203	1097	196	15	59	8.3	34	581	1.1	1.45	4.1	8.7	6.4	NA	NA	NA	1	0	1	no	NA	NA	NA
barta.us	-99.65	42.24	205.8	598	598	501	5487	5.7	9.2	16.7	1088	0.638267	0.0578	11.049	17.4	92	542	77	8	18	1.6	13	53	1	0.12	1.1	3.6	6	NA	NA	NA	0	0	0	no	no	pos	NA
bldr.us	-105.23	39.97	167	390	517	386	3638	4.9	9.2	15.3	1157	1.368	0.1033	13.2494	16.5	93	1505	303	33	78	1.3	27	277	3.4	0.63	2.4	8.9	6.8	72	18	10	0	0	0	no	no	pos	516.811
bnch.us	-121.97	44.28	142	2101	2101	486	19348	1.6	6.5	11.8	860	8.87077	0.6135	14.4601	13.8	94	289	40	21	21	1.4	9	44	1.8	0.35	4.6	2.3	5.6	70	27	3	0	0	0	yes	no	no	2214
bogong.au	147.25	-36.87	415.7	1636	1136	537	19112	3	5.6	9	834	8.82886	0.5807	15.205	43.5	192	388	79	37	23	3.5	54	310	1.9	0.32	4	6.1	4.5	64	18	18	0	0	0	yes	no	pos	1135.6
bttr.us	-121.96	44.28	231.3	2046	2046	481	20106	1.6	6.2	11.5	846	11.9799	0.9607	12.4704	22.5	108	714	115	26	29	2.5	24	112	2.3	0.39	5	5.4	5.6	65	32	3	NA	0	0	NA	NA	NA	NA
bunya.au	151.61	-26.89	1233.2	959	959	959	6461	1.5	15.5	15.5	1365	6.73613	0.5636	11.9513	23.4	464	1696	637	22	116	24.1	111	379	3.1	0.7	13.4	15.6	6	26	54	20	NA	0	0	NA	NA	NA	NA
burrawan.au	151.14	-27.73	272.4	710	604	604	4355	1.5	19.1	19.1	1568	1.30313	0.0826	15.7764	17.1	79	619	101	18	45	1.5	22	133	2.3	0.44	3	6.7	5.6	82	9	9	0	0	0	yes	no	no	624
burren.ie	-8.99262	53.072	227.8	1197	1009	1008	18189	3.9	9.7	9.7	613	8.0565	0.6233	12.9249	6.2	184	1880	123	37	55	5.6	192	490	1.2	1.12	14.6	15	5.5	NA	NA	NA	1	NA	NA	no	NA	NA	1008.63
cbgb.us	-93.39	41.79	243.2	895	895	712	8490	8.6	9.8	17.8	1007	0.631167	0.0622	10.1438	62.9	93	657	107	19	26	1.8	26	110	2.1	0.38	1.7	4.4	6.1	88	8	4	0	2	2	no	no	no	955.114
cdcr.us	-93.21	45.43	196.9	764	764	617	8340	7.1	7.1	15.7	898	0.804917	0.0556	14.4813	59.2	65	613	79	19	20	2.2	50	158	1.8	0.39	1.8	3.8	5.7	90	7	3	0	0	0	yes	pos	pos	804.89
cdpt.us	-101.63	41.2	120.4	442	442	365	4028	5	10.4	17.5	1127	1.40185	0.1159	12.0919	32.7	283	2332	207	24	20	1.6	52	61	1.6	0.54	2.6	10.1	6.6	61	32	8	0	0	0	no	pos	pos	422.493
cereep.fr	2.66	48.28	508.7	614	614	460	7570	16	11.4	13.7	848	1.7795	0.1307	13.6151	127.2	187	677	99	17	19	9.2	189	460	1.9	0.76	2.5	5	6	NA	NA	NA	0	0	0	yes	NA	NA	NA
chilcas.ar	-58.27	-36.28	422.2	917	917	917	7234	2.3	15.5	15.5	1280	3.9695	0.3647	10.8853	22.9	474	1460	569	22	251	7.7	44	375	3	3.61	6.8	15.4	6.4	NA	NA	NA	0	0	0	no	NA	NA	942
comp.pt	-8	38	230.4	555	555	555	4532	3.5	16.9	16.9	1220	1.87838	0.125	15.025	35.1	88	901	55	16	26	6.4	25	478	1.6	0.68	2.5	5.1	5.9	NA	NA	NA	3	1	4	no	NA	NA	618
cowi.ca	-123.38	48.46	528.6	862	862	862	10743	1.5	11.1	11.1	713	5.1698	0.3908	13.2299	40.6	87	3200	359	43	57	2.5	28	182	3.6	0.58	4.1	22.9	5.6	33	39	28	0	0	0	no	no	no	943
derr.au	144.79	-37.81	117.7	570	570	570	5245	1.5	14.8	14.8	1098	2.36377	0.1732	13.6513	8.1	348	509	355	23	179	3.4	103	206	2.1	0.78	2.2	7.7	5.9	26	49	25	NA	NA	NA	NA	NA	NA	NA
elliot.us	-117.052	32.875	328.7	334	267	266	2565	6.2	17.9	17.9	1302	2.07677	0.1564	13.2757	16.9	270	1441	962	24	149	4.9	73	231	1.4	0.53	2.3	18.8	5.7	54	26	20	0	0	0	yes	no	pos	267
ethass.au	138.4	-23.64	75.9	228	228	228	1094	1.1	24.9	24.9	1928	0.187893	0.025	7.51571	7.5	283	408	195	7	19	1.5	20	171	1.2	0.33	0.6	4.5	7	NA	NA	NA	1	NA	NA	NA	NA	NA	NA
fnly.us	-123.28	44.41	257.5	1251	1251	1251	10876	1	12.3	12.3	1015	3.52824	0.232	15.2079	13.7	164	829	234	22	24	1.1	153	96	1.7	0.36	4	8.4	5.2	27	33	40	NA	NA	NA	NA	NA	NA	NA
frue.ch	8.54	47.11	616.9	1986	1297	900	20334	16.4	7.4	12.2	658	3.7621	0.3652	10.3015	71.1	206	1621	137	41	28	2.5	114	242	2.7	0.39	3	10.8	5.5	38	41	21	0	2	2	no	pos	pos	1297
gilb.za	30.29	-29.28	280.5	1016	1016	1016	7945	4	12.6	12.6	1183	20.5703	1.1568	17.7816	17.7	129	269	44	47	36	2	16	114	2.3	0.44	4.7	2.8	5.1	60	31	9	0	1	1	no	no	pos	1139
glac.us	-123.03	46.87	164.7	1255	1255	1255	13752	1.2	11.8	11.8	946	15.6711	1.1531	13.59	23.8	67	356	54	36	43	1.5	19	45	1.2	0.39	5.5	3.5	5.1	61	32	7	0	0	0	no	NA	NA	NA
hall.us	-86.7	36.87	441.1	1261	1261	927	10541	10.7	14.6	18.2	1218	1.4531	0.1342	10.8279	33.2	93	826	77	24	21	2.3	229	148	1.8	0.36	2.5	6.6	5.2	25	59	16	0	1	1	no	pos	pos	NA
hart.us	-119.5	42.72	175.7	287	287	169	2506	1.6	8.6	14.4	1085	1.21	0.1023	11.8318	66.6	746	3168	1044	21	150	1.1	114	71	4	1.67	1.8	22	7.2	48	23	30	0	0	0	no	no	pos	NA
hnvr.us	-72.14	43.42	442.2	992	992	611	11491	6.1	7.6	14.5	912	4.42847	0.3811	11.6192	63.9	89	674	73	49	34	3.7	43	120	1.8	0.4	4.5	6	5.1	55	41	3	0	0	0	no	no	no	NA
hogone.us	-75.686	37.417	313.3	1071	1071	982	9915	6.9	14.9	15.8	1059	0.1444	0.026	5.55385	8	29	147	59	8	148	1.4	4	55	0.3	0.14	0.3	2.2	6.1	NA	NA	NA	NA	0	0	NA	NA	NA	NA
hopl.us	-123.06	39.0128	154.2	1188	856	854	8593	0.9	12.4	12.4	1294	2.45133	0.2022	12.1253	28.8	179	1388	274	11	27	5.7	106	315	3.1	0.3	7	8.7	6.6	NA	NA	NA	0	0	0	yes	no	no	856
jena.de	11.53	50.93	696.2	554	554	382	8439	14.8	8.5	13.5	724	5.69433	0.529	10.7643	166.8	1160	9415	293	25	28	84.9	151	196	3.8	2.72	9.7	49.7	7.4	NA	NA	NA	0	2	2	no	NA	NA	597
jorn.us	-106.81	32.54	237.4	211	211	211	1622	2.8	17.9	17.9	1578	0.381433	0.0348	10.9607	29.5	446	2141	214	12	19	3.1	62	130	2.9	0.59	1.1	12.2	8	NA	NA	NA	NA	NA	NA	NA	NA	NA	NA
kbs.us	-85.39	42.41	405.9	907	907	626	9259	8.2	9.2	16	986	0.958944	0.0811	11.8284	28.5	276	1260	186	11	20	4.1	123	343	1.9	0.42	2.2	5.3	6.9	NA	NA	NA	0	NA	NA	NA	NA	NA	888
kidman.au	130.95	-16.11	336.6	735	735	735	3611	1.8	27.8	27.8	2046	8.82886	0.5807	15.205	3	478	4803	1790	13	55	9	305	89	1.2	1.22	4.4	40	7.9	NA	NA	NA	0	0	0	yes	NA	NA	840
kilp.fi	20.83	69.05	224.7	503	503	170	17165	1.4	-2.7	8.9	321	10.3703	0.7616	13.6159	49.5	123	886	111	73	31	4	142	538	1.3	0.34	24.6	10.6	5	NA	NA	NA	0	0	0	yes	NA	NA	513
kiny.au	143.75	-36.2	151.5	398	398	398	3224	1.5	15.7	15.7	1321	1.23857	0.1145	10.8203	10.1	462	892	488	22	148	0.7	171	79	2.7	0.84	1.6	13.3	6	28	34	38	1	0	1	no	no	pos	345
koffler.ca	-79.5359	44.024	636.5	968	968	613	9760	8.8	7.2	14.3	835	2.51667	0.1975	12.7426	24.3	67	3506	137	26	38	4.3	210	790	0.9	1.53	4.6	19	7.3	NA	NA	NA	0	0	0	yes	NA	NA	NA
lake.us	-95.1864	43.3791	482.4	728	728	605	7596	8.4	7.7	16.1	957	4.60667	0.3287	14.0162	23	318	3489	559	26	18	13.3	145	484	2.8	2	7.6	24.5	6.7	NA	NA	NA	0	1	1	no	NA	NA	NA
lancaster.uk	-2.63	53.99	156.5	1308	1103	797	22003	7.6	8.6	10.3	599	20.1255	1.0707	18.7974	32.7	105	1501	122	41	45	5.1	60	437	2.1	0.42	5	15.4	4.8	50	31	19	3	0	3	no	pos	pos	1102.53
lead.us	-124.05	46.61	467.4	1951	1951	1951	27230	1.2	11.6	11.6	762	12.3861	0.8307	14.9099	145.2	1276	1055	1775	1001	1148	3.8	16	614	0.7	8.53	5.3	41.6	5.1	57	32	11	NA	NA	NA	NA	NA	NA	NA
look.us	-122.13	44.21	98.1	2469	2469	567	24157	1.6	5.3	10.5	801	16.6626	1.198	13.9087	51.7	140	526	42	35	39	2.4	27	82	1.3	0.35	5.7	6.6	5.1	70	29	1	0	0	0	yes	no	no	2625
mcla.us	-122.406	38.8643	258	875	875	875	6615	2.2	12.9	12.9	1315	3.16967	0.2708	11.7034	19	332	2050	1784	13	42	5.2	110	325	7.2	0.77	6.3	23.2	6.9	83	10	6	0	0	0	yes	no	no	739
mitch.au	143.324	-22.4836	459.3	397	397	397	2203	1.3	24.9	24.9	1924	0.6185	0.0528	11.714	25.9	583	4196	862	13	225	2.1	217	106	2.6	0.6	3.1	25.6	7.7	NA	NA	NA	NA	NA	NA	NA	NA	NA	NA
mtca.au	117.611	-31.7821	130.2	347	347	347	2186	0.7	17.9	17.9	1505	0.9956	0.061	16.3213	10.6	254	368	67	12	43	4.8	24	343	1	0.56	1.5	3.4	5.8	NA	NA	NA	1	0	1	no	no	pos	332
nilla.au	146.007	-36.896	262.3	699	699	699	6862	3	14.3	14.3	1243	2.991	0.2037	14.6858	13.9	81	187	36	19	27	0.8	18	502	0.1	0.23	4.8	3	4.8	NA	NA	NA	3	0	3	no	NA	NA	709
pape.de	7.47	53.09	917.8	766	766	590	11756	19.4	9.7	12	666	16.4985	0.6626	24.8996	62.3	87	1309	145	58	67	22	77	231	11.6	0.36	4.9	29	4	83	13	3	0	0	0	yes	NA	NA	NA
pich.ec	-79	-0.08	1037.3	2813	2813	2813	21662	7.5	22.3	22.3	1438	5.5409	0.3947	14.0371	36.1	204	1010	162	45	42	7.6	61	731	2.3	1.1	9	10	5	NA	NA	NA	0	0	NA	NA	NA	NA	NA
ping.au	116.97	-32.5	226.8	459	459	459	3337	0.7	16.5	16.5	1435	2.01563	0.1267	15.9087	14.9	128	1155	99	12	34	2.3	79	261	1	0.88	2.6	7.6	6	NA	NA	NA	2	0	2	no	NA	NA	394
pinj.au	152.92	-27.53	781.6	1004	1004	1004	7747	1.2	20.4	20.4	1474	5.9212	0.4901	12.0824	141.4	325	2125	546	16	61	126.1	104	595	3.7	1.01	9.4	15.4	6.1	30	46	24	2	0	2	no	NA	NA	NA
potrok.ar	-70.4074	-51.916	75	257	257	160	2923	0.4	6.9	9.8	691	3.81797	0.2781	13.7297	24	288	1743	449	14	55	3.7	60	565	0.9	1.66	3.8	14.6	6.5	NA	NA	NA	2	0	2	no	NA	NA	NA
saana.fi	20.8433	69.0368	230.1	499	499	174	14985	1.4	-1.8	9.8	339	15.97	0.6683	23.8953	25.8	61	4337	894	33	30	67.7	35	644	3.1	1.1	27.1	32.9	6.4	NA	NA	NA	0	0	0	yes	NA	NA	523
sage.us	-120.24	39.43	121.1	795	795	171	8579	2.2	7.3	12.6	1028	8.90807	0.6777	13.1452	35.8	267	3945	990	31	45	9.4	45	231	3.5	2.2	4.6	27.9	6.1	45	31	24	0	0	0	no	pos	pos	801
sava.us	-81.65	33.34	58.1	1091	1091	1091	8283	7.6	17.6	17.6	1433	0.7774	0.0267	29.1707	47.6	27	226	33	19	25	0.9	66	141	1.1	0.4	1.9	1.4	5	87	7	6	0	1	1	no	no	pos	1116
sedg.us	-120.02	34.7	197.3	399	399	399	3982	3.1	15.3	15.3	1278	2.26717	0.1876	12.0851	66.1	437	2137	1636	30	36	1.9	132	155	3.9	0.71	2.4	23.3	6.8	48	30	21	0	0	0	no	pos	pos	NA
sereng.tz	34.51	-2.25	308.1	839	839	839	5138	3.8	22.5	22.5	1662	1.64083	0.126	13.026	67	541	1661	331	25	224	3	173	195	4.9	0.53	1.9	12.6	6.8	60	18	22	0	0	0	yes	no	no	NA
sevi.us	-106.69	34.36	95.4	262	262	233	1710	3.2	14.7	17	1473	0.315	0.0323	9.74478	33.5	218	2816	221	28	27	0.4	81	35	2.6	0.8	0.8	15.1	8.3	84	10	6	0	0	0	yes	no	no	228
sgs.us	-104.77	40.82	127	370	370	304	3255	5	9.2	15.4	1118	0.84287	0.0861	9.79091	64.9	264	1215	214	25	27	0.9	84	92	2.1	0.55	1.9	8.1	6.1	75	14	11	0	0	0	no	no	no	332
shps.us	-112.2	44.24	101.5	349	349	223	2626	2.2	6.8	13.4	986	2.40342	0.2068	11.6211	37.6	518	6471	294	44	41	2.4	136	42	4.6	2.51	2.8	30.6	7.9	52	37	12	1	0	1	no	no	pos	306
sier.us	-121.28	39.24	180.9	860	860	860	6992	2.2	16.8	16.8	1340	2.27133	0.1848	12.2908	17.3	87	2218	460	27	40	4.3	125	212	4.9	0.35	3.2	14.7	6	39	42	19	0	0	0	no	no	no	868
smith.us	-122.62	48.21	392.7	594	594	432	7763	2.2	11.4	12.7	769	7.2322	0.5431	13.3173	74.4	179	2406	179	45	52	3.5	14	124	1.7	0.64	5.7	12.4	6.1	78	15	7	0	0	0	yes	no	pos	529
spin.us	-84.5	38.14	468.4	1171	1171	897	10008	10.7	13.1	16.8	1139	2.64167	0.2582	10.2324	229.2	77	2478	237	33	30	1.7	125	223	2	0.68	2.7	13.4	6.4	29	50	21	0	2	2	no	pos	pos	1073
summ.za	30.72	-29.81	313.1	1007	1007	1007	7293	4	18	18	1282	6.5043	0.3295	19.7379	12.1	84	537	124	33	53	1.3	11	142	1.5	0.57	4.7	5.4	5.1	57	23	20	0	1	1	no	no	pos	NA
temple.us	-97.35	31.04	317.3	936	936	936	5935	9.3	19.9	19.9	1464	9.82127	0.3662	26.82	19.9	427	18113	210	67	32	2.5	42	23	1.7	2.95	3.6	77	7.7	31	31	38	0	0	0	no	no	no	902
trel.us	-88.829	40.075	1609	956	956	800	8927	8.9	11.5	15.8	1100	2.99067	0.2663	11.229	42.3	314	1402	190	16	24	27	84	243	4.2	0.68	5.6	10.3	5.6	22	62	16	0	0	0	yes	no	no	1013
tyso.us	-90.56	38.52	440.7	1104	1104	902	8463	10	13.2	17.3	1178	3.04612	0.2704	11.2642	23.9	158	2248	347	30	32	4	117	169	2.5	0.64	3.9	15.5	5.9	33	48	19	0	0	0	yes	NA	NA	NA
ufrec.us	-81.92	27.43	149.5	1368	1368	1368	8154	4.8	22.3	22.3	1593	2.68213	0.1547	17.3367	23.1	42	701	78	11	25	3.2	2	168	1.9	0.1	4.1	5	5.2	NA	NA	NA	0	1	1	no	NA	NA	NA
ukul.za	30.4	-29.67	469	882	882	882	6317	4	17.2	17.2	1393	5.1257	0.3183	16.1034	9.3	115	1957	656	31	67	1.5	242	100	7.1	0.66	9.8	18.4	5.7	18	37	45	0	1	1	no	no	pos	NA
unc.us	-79.02	36.01	304.2	1114	1114	1027	9099	10	15.5	16.5	1277	2.17263	0.1649	13.1728	21.6	121	573	130	28	26	2.4	67	82	1.7	0.47	2.7	4.6	5.3	56	23	21	0	0	0	yes	no	pos	NA
valm.ch	10.37	46.63	322	809	809	362	24389	17.5	0.6	8.3	442	7.86367	0.6128	12.8324	45.8	111	1568	259	32	21	13.7	70	277	5.6	0.54	4.2	11.3	5.6	58	29	13	0	0	0	yes	no	no	776
yarra.au	150.73	-33.61	108.8	906	727	727	6617	5.3	17.6	17.6	1360	8.82886	0.5807	15.205	32.4	98	188	46	15	14	6.8	85	562	0.4	0.55	2.5	2	6	NA	NA	NA	1	1	2	no	NA	NA	727

## Sheet: Metadata
Column	Description	Unit
site_code	Site names; the second part indicates the country
longitude	Decimal degrees longitude
latitude	Decimal degrees latitude
Biomass	Standing crop (live biomass and recently senescent material) at the peak of the growing season; dried at 60°C.	g/m2
MAP'	Mean annual precipitation - CHELSA (1979-2013)	mm/yr
MAP	Mean annual precipitation - CHELSA (1979-2013); some values corrected based on weather station measurements	mm/yr
MAPgs	Mean annual precipitation during growing season	mm/yr
Aridity	Aridity index	/
Ndep	Total atmospheric inorganic nitrogen deposition	kg/ha/yr
MAT	Mean annual temperature - CHELSA (1979-2013)	°C
MATgs	Mean annual temperature during growing season	°C
PET	Potential evapotranspiration	mm/yr
C	Total soil carbon	%
N	Total soil nitrogen	%
CN	Carbon to nitrogen ratio	/
P	Extractable phosphorus	ppm
K	Extractable potassium	ppm
Ca	Extractable calcium	ppm
Mg	Extractable magnesium	ppm
S	Extractable sulphur	ppm
Na	Extractable sodium	ppm
Zn	Extractable zinc	ppm
Mn	Extractable manganese	ppm
Fe	Extractable iron	ppm
Cu	Extractable copper	ppm
B	Extractable boron	ppm
OM	Soil organic matter	%
CEC	Cation exchange capacity (effective)	meq/100g
pH	Soil pH	/
sand	Sand content	%
silt	Silt content	%
clay	Clay content	%
graz_score	Grazing score	/
man_score	Management score (mowing and burning)	/
man_int	Management (grazing, mowing, burning) intensity	/
pristine	Whether the grassland is pristine (unmanaged for more than 20 years) or not	/
N_fert	Whether N addition resulted in biomass increase or not based on Fay et al. (2015)	/
NP_fert	Whether NP addition resulted in biomass increase or not based on Fay et al. (2015)	/
Wstation_MAP	MAP measured by weather stations	mm/yr
