# Supplementary material for: Only zinc (Zn) among micronutrients is an important predictor of grassland production
Source: Front Plant Sci. 2022 Jul 22;13:962513. doi: 10.3389/fpls.2022.962513 (PMC9355639; doi:10.3389/fpls.2022.962513)
Supplement: Supplementary file 1 [file Data_Sheet_1.ZIP › Rcode and data/lavaan.modavg.R]

library(AICcmodavg)

AICc.lavaan<-function(object, second.ord=TRUE, c.hat = 1, return.K = FALSE){
  object <- as.list(fitMeasures(object))
  npar<-object$baseline.df - object$df
  if(return.K==T) return(object$npar)
  if(second.ord==F && c.hat>1) return(-2*object$logl/c.hat+2*npar)
  if(second.ord==F) return(object$aic)
  if(c.hat>1) return( -2*object$logl/c.hat+2*npar + 2*( npar*(object$npar+1))/(object$ntotal-npar-1))
  object$aic + 2*( npar*(npar+1))/(object$ntotal-npar-1)
}

aictab.lavaan<-function(cand.set, modnames, sort = TRUE, c.hat = 1, second.ord = TRUE, nobs = NULL){
  if(is.null(modnames)) modnames<-1:length(cand.set)
  # check.resp <- lapply(X = cand.set, FUN = function(b) formula(b)[2])
  # if (length(unique(check.resp)) > 1) 
  #     stop("You must use the same response variable for all models\n")
  Results <- NULL
  Results <- data.frame(Modnames = modnames)
  Results$K <- unlist(lapply(X = cand.set, FUN = AICc.lavaan, 
                             return.K = TRUE, c.hat = c.hat,second.ord = second.ord))
  Results$AICc <- unlist(lapply(X = cand.set, FUN = AICc.lavaan, 
                                return.K = FALSE, c.hat = c.hat,second.ord = second.ord))
  Results$Delta_AICc <- Results$AICc - min(Results$AICc)
  Results$ModelLik <- exp(-0.5 * Results$Delta_AICc)
  Results$AICcWt <- Results$ModelLik/sum(Results$ModelLik)
  if (length(unique(Results$AICc)) != length(cand.set)) 
    warning("\nCheck model structure carefully as some models may be redundant\n")
  if (second.ord == TRUE && c.hat == 1) {
    Results$LL <- unlist(lapply(X = cand.set, FUN = function(i) logLik(i)[1]))
  }
  if (second.ord == TRUE && c.hat > 1) {
    colnames(Results) <- c("Modnames", "K", "QAICc", "Delta QAICc", 
                           "ModelLik", "QAICcWt")
    LL <- unlist(lapply(X = cand.set, FUN = function(i) logLik(i)[1]))
    Results$Quasi.LL <- LL/c.hat
    Results$c_hat <- c.hat
  }
  if (second.ord == FALSE && c.hat == 1) {
    colnames(Results) <- c("Modnames", "K", "AIC", "Delta AIC", 
                           "ModelLik", "AICWt")
    Results$LL <- unlist(lapply(X = cand.set, FUN = function(i) logLik(i)[1]))
  }
  if (second.ord == FALSE && c.hat > 1) {
    colnames(Results) <- c("Modnames", "K", "QAIC", "Delta QAIC", 
                           "ModelLik", "QAICWt")
    LL <- unlist(lapply(X = cand.set, FUN = function(i) logLik(i)[1]))
    Results$Quasi.LL <- LL/c.hat
    Results$c_hat <- c.hat
  }
  if (sort) {
    Results <- Results[rev(order(Results[, 6])), ]
    Results$Cum.Wt <- cumsum(Results[, 6])
  }
  else {
    Results$Cum.Wt <- NULL
  }
  class(Results) <- c("aictab", "data.frame")
  return(Results)
  
}
